# Supplementary material for: Insights from Real-World Practice: The Dynamics of SARS-CoV-2 Infections and Vaccinations in a Large German Multiple Sclerosis Cohort
Source: Vaccines (Basel). 2024 Mar 3;12(3):265. doi: 10.3390/vaccines12030265 (PMC10976029; doi:10.3390/vaccines12030265)
Supplement: Supplementary file 1 [file vaccines-12-00265-s001.zip]

Archive with 1 entries (1 files):
- vaccines-2857290-supplementary.pdf
